# Supplementary material for: Evaluation of small mammal pet supplies offered in German retail under animal welfare aspects
Source: PLoS One. 2022 Feb 2;17(2):e0262658. doi: 10.1371/journal.pone.0262658 (PMC8809526; doi:10.1371/journal.pone.0262658)
Supplement: S1 Data — (XLSX) [file pone.0262658.s001.xlsx]

## Sheet: Manufactures_Brands
	Pet cages			Hay racks			Running wheels			Exercise balls		Harnesses and leashes			Tube systems		Hamster bedding
	Number of models
Manufacturers/Brands of the products	Online shop	Pet shop	Home improvement and garden center	Online shop	Pet shop	Home improvement and garden center	Online shop	Pet shop	Home improvement and garden center	Online shop	Pet shop	Online shop	Pet shop	Home improvement and garden center	Online shop	Pet shop	Online shop	Pet shop	Home improvement and garden center
Albert Kerbl GmbH	25	1		8	1		3					5					1
Amtra Croci GmbH												1
Arquivet												2
Beeztees										1
Central Garden & Pet Company							3	1
Classic Pet Products	1
CREACIONES ARPPE SA												1
Dehner Gartencenter GmbH & Co. KG	5		2
Delaman										1
dobar Trading GmbH & Co. KG	1			2	1
Elmato GmbH	5			16	4
Emours															1
Erwin Hennecken GmbH																	1	1
Europet Bernina International GmbH							3	3		3	2						1
Facilla										1
Fantazia	2
Ferplast Deutschland	26	5	1	3			3	2		2		4			2	2
GarPet	11			1			7			3					1
Getzoo				1			5
Habitrail															1	1
Happet Sp. z o.o.										1	1
HAYPIGS LIMITED				1
Heimtierbedarf Resch				2
Hugro GmbH							4	2
Interpet															1
Interpet House										1
Inter-Zoo Pet Products	17	3
Karlie Flamingo GmbH	4			6		3	16	8	3			7					3	1	1
KG HAGEN Deutschland GmbH & CO	3			2	2		4	1		1		3	2				1
Maltonyo												1
Marchioro S.P.A				1
MPS 2 srl	10	1
MultiFit Tiernahrungs GmbH	9	9		3	3		3	3
Nobby Pet Shop GmbH				4			16	1				2			1		1
PeSoBo										1
Pet products trading GmbH	34	12	8
Petacc															1
Petcomer												2
Petface												2
Rodenti GmbH & Co. KG	1			2			8								1
Rohrschneider GmbH & Co.KG	9
Rosewood										1
Rotastak															1
Savic Ringlaan				1						2
Savic, Ringlaan / Nobby Pet Shop GmbH	40	4	2				4	2	1	3					1
smalllee_lucky_store												1
Toruiwa										1
Tourwell				1
TRIXIE Heimtierbedarf GmbH & Co. KG	3	1		14	14	7	12	12	5			11	10	4			1	1	1
Ueetek	1											4
Vitakraft pet care GmbH & Co. KG				2	1							1	1				1
VivaPet	1
Voltrega															1
Yagu															1
Yunt										1
ZOLUX S.A.S.				2	1		8	1		2		1			1
zooplus AG							2
Zrong												2
All assessed models	208	36	13	72	27	10	101	36	9	25	3	50	13	4	14	3	10	3	2
